# Supplementary material for: Unravelling the Contribution of the rs7041 and rs4588 Polymorphisms of the GC Gene and Serum VDBP Levels for Developing Metabolic Syndrome in the Mexican Population
Source: Int J Mol Sci. 2022 Sep 13;23(18):10581. doi: 10.3390/ijms231810581 (PMC9503453; doi:10.3390/ijms231810581)
Supplement: Supplementary file 1 [file ijms-23-10581-s001.zip]

Archive with 1 entries (1 files):
- ijms-1882240-SI.pdf
